# Supplementary material for: Information About Canadian Patient Groups’ Conflicts of Interest and Industry Funding—Incomplete, Inconsistent, and Unreliable: A Cross-Sectional Study
Source: Int J Soc Determinants Health Health Serv. 2025 Mar 17;55(3):352–67. doi: 10.1177/27551938251325801 (PMC12171057; doi:10.1177/27551938251325801)
Supplement: sj-xlsx-1-joh-10.1177_27551938251325801 - Supplemental material for Information About Canadian Patient Groups’ Conflicts of Interest and Industry Funding—Incomplete, Inconsistent, and Unreliable: A Cross-Sectional Study [file sj-xlsx-1-joh-10.1177_27551938251325801.xlsx]

## Sheet: Sheet1
Supplementary File 1: Complete data gathered from CADTH website, World Health Organization Collaborating Centre for Drug Statistics Methodology and patient groups' websites
Generic name	Brand name	Company sponsoring submission	Indication	ATC 2nd level	Date CADTH acceptance of submission	Date of closing of call for patient group submissions	CADTH recommendation	No. patient groups making submission for each drug-indication	Patient group	COI listed in submission	Number of individual companies listed	Health industry sponsors listed on patient groups' websites	Number of health industry companies listed	URL where sponsors listed	Use of company payments as stated on patient groups' websites
abemaciclib	Verzenio	Eli Lilly Canada Inc.	Adjuvant treatment of HR-positive, HER2-negative early breast cancer	antineoplastic agents	2022-04-06	2022-04-14	Reimburse with clinical criteria and/or conditions	2	Rethink Breast Cancer	Eli Lilly $10,001-$50,000; Eli Lilly $10,001-$50,000	1	Sustaining partners: AstraZeneca, Roche, Pfizer, Gilead Project partners: Seagen, Amgen, Eisai, Novartis, Lilly, Merck	10	http://rethinkbreastcancer.com/wp-content/uploads/2024/01/Impact-Report-2022-2023-Rethink-Breast-Cancer.pdf
									Canadian Breast Cancer Network	Eli Lilly amount not stated	1	Amgen, AstraZeneca, Bayer, Canexia, Daiichi-Sankyo, Gilead, GSK, Janssen, Knight, Lilly, Merck, Novartis, Pfizer, Roche, Seagen, Viatris	16	https://www.cbcn.ca/en/supporters
amivantamab	Rybrevant	Janssen Inc.	Non-small cell lung cancer	antineoplastic agents	2022-05-05	2022-05-13	Reimburse with clinical criteria and/or conditions	2	Lung Cancer Canada	Janssen Inc. (Johnson & Johnson Shared Services) $10,001-$50,000	1	Amgen, AstraZeneca, Bayer, Bristol Myers Squibb, EMD Serono, Gilead, Lilly, Janssen, Merck, Pfizer, Roche, Sanofi	12	https://www.lungcancercanada.ca/en-CA/A-propos-de-nous/Entreprises-commanditaires.aspx
									Lung Health Foundation / Ontario Lung Association	Janssen $10,001-$50,000	1	$400,000+: AstraZeneca $100,000-$399,999: Merck, Sanofi $50,000-$99,999: Pfizer, Jazz, Seqirus Canada, Novartis $10,000-$49,999: Bristol Myers Squibb, EMD Serono Under $10,000: Boehringer Ingelheim, Janssen, Teva	12	https://indd.adobe.com/view/0d33e205-b89f-4fac-acca-361cb6e3ca7f
andexanet alfa	Ondexxya	AstraZeneca Canada Inc.	Reversal of FXa inhibitor anticoagulant effects	all other therapeutic products	2023-03-16	2023-03-27	Do not reimburse	2	VTE-COS Patient Partners	AstraZeneca $10,001-$50,000	1	Main Partners: Leo, Bristol Myers Squibb, Pfizer, Sanofi, Bayer Secondary Partners: Aniara Diagnostica, Alexion/AstraZeneca Rare Disease	7	https://www.canvector.ca/about/partners
									HeartLife Foundation	BI >$50,000; AZ >$50,000; Novartis $10,001-$50,000; BMS $10,001-$50,000; Bayer $10,001-$50,000; Servier $5,001-$10,000	6	Boehringer Ingelheim, Lilly, Servier, AstraZeneca, Medtronic, Novartis, Bayer, Bristol Myers Squibb	8	https://heartlife.ca/partners/	Unrestricted educational grants
anifrolumab	Saphnelo	AstraZeneca Canada Inc.	Systemic lupus erythematosus	immunosuppressants	2022-02-11	2022-02-11	Reimburse with clinical criteria and/or conditions		Arthritis Consumer Experts	No COI	0	Amgen Canada, Biocon, Biogen Canada, Celltrion Healthcare Canada, JAMP Pharma, Novartis Canada, Organon Canada, Pfizer Canada, Sandoz Canada, UCB Canada	10	https://www.jointhealth.org/about-principles.cfm?locale=en-CA
									Lupus Canada	AstraZeneca $10,001-$50,000	1	none listed on website
									Canadian Arthritis Patient Alliance	Abbvie $10,001-$50,000; Janssen $0-$5,000; UCB $5,001-$10,000	3	AbbVie Corporation, GlaxoSmithKline, Janssen Inc., Johnson & Johnson, UCB Canada, UCB Inc.	6	https://arthritispatient.ca/en/about-us/
									Canadian Skin Patient Alliance	Abbvie >$50,000; Janssen $10,001-$50,000; Merck $10,001-$50,000; Pfizer >$50,000; Sanofi >$50,000; UCB $10,001-$50,000	6	Abbvie, Arcutis, Boehringer Ingelheim, Bristol Myers Squibb, Galderma, Incyte, Janssen, Leo, Lilly,Novartis, Pfizer, Sanofi, UCB	13	https://www.canadianskin.ca/about-us/sponsors
anifrolumab									Lupus Ontario	AstraZeneca $10,001-$50,000	1	Sponsors: AstraZeneca Major Donors: AstraZeneca, GSK, Roche	4	https://www.lupusontario.org/wp-content/uploads/2024/04/LO-Annual-Report-2023.pdf
asciminib	Scemblix	Novartis Pharmaceuticals Canada Inc.	Philadelphia chromosome-positive chronic myeloid leukemia	antineoplastic agents	2022-02-03	2022-02-11	Reimburse with clinical criteria and/or conditions	2	Leukemia & Lymphoma Society of Canada	Novartis >$50,000	1	Amgen, AstraZeneca, Daiichi-Sankyo	3	https://www.bloodcancers.ca/support-groups
									Canadian Chronic Myelogenous Leukemia Network	Novartis $5,001-$10,000	1	none listed on website
									Chronic Myelogenous Leukemia Society of Canada	No COI	0	none listed on website
atezolizumab	Tecentriq	Hoffmann-La Roche Limited	Small Cell Lung Cancer	antineoplastic agents	2022-02-07	2022-02-18	Reimburse with clinical criteria and/or conditions	1	Lung Cancer Canada	Roche $0-$5,000	1	Amgen, AstraZeneca, Bayer, Bristol Myers Squibb, EMD Serono, Gilead, Lilly, Janssen, Merck, Pfizer, Roche, Sanofi	12	https://www.lungcancercanada.ca/en-CA/A-propos-de-nous/Entreprises-commanditaires.aspx
atezolizumab	Tecentriq	Hoffmann-La Roche	Non-small cell lung cancer	antineoplastic agents	2022-03-10	2022-03-18	Reimburse with clinical criteria and/or conditions	2	Lung Cancer Canada	Roche $0-$5,000	1	Amgen, AstraZeneca, Bayer, Bristol Myers Squibb, EMD Serono, Gilead, Lilly, Janssen, Merck, Pfizer, Roche, Sanofi	12	https://www.lungcancercanada.ca/en-CA/A-propos-de-nous/Entreprises-commanditaires.aspx
									Lung Health Foundation / Ontario Lung Association	Hoffmann-La Roche $0-$5,000	1	$400,000+: AstraZeneca $100,000-$399,999: Merck, Sanofi $50,000-$99,999: Pfizer, Jazz, Seqirus Canada, Novartis $10,000-$49,999: Bristol Myers Squibb, EMD Serono Under $10,000: Boehringer Ingelheim, Janssen, Teva	12	https://indd.adobe.com/view/0d33e205-b89f-4fac-acca-361cb6e3ca7f
atogepant	Qulipta	Allergan Inc. (an AbbVie company)	Migraine, prevention	analgesics	2022-03-09	2022-03-18	Reimburse with clinical criteria and/or conditions	3	Migraine Canada	Abbvie >$50,000; Novartis >$50,000; Lundbeck $50,000; Teva >$50,000; Eli Lilly $10,001-$50,000; Miravo $10,001-$50,000	6	Abbvie, Lilly, Idorsia, Lundbeck, Viatris, Pfizer, Teva, Xedition, Searchlight Pharma	9	https://migrainecanada.org/supporters/
									Migraine Quebec	Novartis >$50,000; Eli Lilly $10,001-$50,000; Aralez/Novo/Miravo $10,001-$50,000; Teva >$50,000; Upjohn $0-$5,000; Allergan/Abbvie >$10,001-$50,000; Viatris (Upjohn/Pfizer) $5,001-$10,000; Lundbeck $10,001-$50,000	8	Abbvie, Teva, Lundbeck, Pfizer, Lilly	5	https://migrainequebec.org
									Women’s Health Coalition of Alberta Society	Abbvie $5,001-$10,000; Hologic $5,001-$10,000; Allergan $5,001-$10,000	3	Abbvie, Bayer, Holologic, Pfizer	4
avacopan	Tavneos	Otsuka Canada Pharmaceutical Inc.	Antineutrophil cytoplasmic antibody-associated vasculitis	immunosuppressants	2022-10-28	2022-05-20	Do not reimburse	1	Vasculitis Foundation Canada	Otsuka $10,001-$50,000	1	none listed on website
axicabtagene ciloleucel	Yescarta	Gilead Sciences Canada Inc.	Diffuse large B-cell lymphoma (DLBCL) or high-grade B-cell lymphoma (HGBL)	antineoplastic agents	2022-06-23	2022-07-04	Reimburse with clinical criteria and/or conditions	1	Lymphoma Canada	Gilead >$50,000; BMS >$50,000; Novartis $10,001-$50,000	3	General Sponsors: Abbvie, Amgen, AstraZeneca, BeiGene, Bristol Myers Squibb, Kite (Gilead), GlaxoSmithKline, (IMC), Janssen, Kyowa Kirin, Mallinckrodt, Merck, Novartis, Recordati, Roche, Sandoz, SeattleGenetics, Servier, Teva; National conference sponsors: Platinum sponsor: BeiGene; Gold sponsor: AstraZeneca, Mallinckrodt, Janssen; Silver sponsor: Abbvie, Kite; Bronze sponsor: Bristol Myers Squib…	20	https://www.lymphoma.ca/about-us/our-partners/; https://www.lymphoma.ca/wp-content/uploads/2024/06/20240626_AnnualReport_REVIEW5-6.pdf	Educational webinars; Support of National Conference; Francophone Conference
axicabtagene ciloleucel	Yescarta	Gilead Sciences Canada Inc.	Relapsed or refractory follicular lymphoma	antineoplastic agents	2023-04-27	2023-04-11	Reimburse with clinical criteria and/or conditions	1	Lymphoma Canada	Gilead >$50,000; Novartis $10,001-$50,000; BMS $10,001-$50,000	3	General Sponsors: Abbvie, Amgen, AstraZeneca, BeiGene, Bristol Myers Squibb, Kite (Gilead), GlaxoSmithKline, (IMC), Janssen, Kyowa Kirin, Mallinckrodt, Merck, Novartis, Recordati, Roche, Sandoz, SeattleGenetics, Servier, Teva; National conference sponsors: Platinum sponsor: BeiGene; Gold sponsor: AstraZeneca, Mallinckrodt, Janssen; Silver sponsor: Abbvie, Kite; Bronze sponsor: Bristol Myers Squib…	20	https://www.lymphoma.ca/about-us/our-partners/; https://www.lymphoma.ca/wp-content/uploads/2024/06/20240626_AnnualReport_REVIEW5-6.pdf	Educational webinars; Support of National Conference; Francophone Conference
belimumab	Benlysta	GlaxoSmithKline Inc.	Lupus nephritis	immunosuppressants	2022-07-22	2022-07-29	reimburse with clinical criteria and/or conditions	7	Arthritis Consumer Experts	No COI	0	Amgen Canada, Biocon, Biogen Canada, Celltrion Healthcare Canada, JAMP Pharma, Novartis Canada, Organon Canada, Pfizer Canada, Sandoz Canada, UCB Canada	10	https://www.jointhealth.org/about-principles.cfm?locale=en-CA
									Kidney Foundation of Canada	Alexion Pharma $5,001-$10,000; Amgen >$50,000; Astra Zeneca >$50,000; GlaxoSmithKline $10,001-$50,000; Horizon Pharma >$50,000; Janssen >$50,000; Otsuka Canada >$50,000; Paladin $10,001-$50,000; Takeda $0-$5,000	9	Amgen, AstraZeneca, Boehringer Ingelheim, Eli Lilly, (IMC), Janssen, Otsuka, Pfizer, Sanofi	8	https://kidney.ca/KFOC/media/images/PDFs/3-1-3-Book-Two_Living-with-kidney-failure.pdf	Production of Living with Kidney Failure handbook
									Lupus Canada	GSK Canada $10,001-$50,000; AstraZeneca $10,001-$50,000	2	none listed on website
									Canadian Arthritis Patient Alliance	Abbvie $10,001-$50,000; Janssen $0-$5,000; GSK $0-$5,000; UCB Canada $5,001-$10,000	4	AbbVie Corporation, GlaxoSmithKline, Janssen Inc., Johnson & Johnson, UCB Canada, UCB Inc.	6	https://arthritispatient.ca/en/about-us/
									Arthritis Society Canada	Abbvie $10,001-$50,000; Alcon not stated; Amgen $10,001-$50,000; Boehringer Ingelheim $10,000-$50,000; BMS $10,001-$50,000; Celgene amount not stated; Eli Lilly $0-$5,000; Eupraxia Pharmaceuticals amount not stated; Gilead amount not stated; (Innovative Medicines Canada amount not stated); Johnson+Johnson Shared Services amount not stated; Janssen $5,001-$10,000; Merck $10,001-$50,000; Novartis $…	16	Arthritis Champions: Abbvie, Pfizer Arthritis Partners: Lilly, Merck, Novartis, Organon, Amgen, Boehringer Ingelheim, Bristol Myers Squibb, (IMC), Janssen, Sanofi, UCB	12	https://arthritis.ca/about-us/partners
									Canadian Skin Patient Alliance	Abbvie >$50,000; Janssen $10,001-$50,000; Merck $10,001-$50,000; Novartis $0-$5,000; Pfizer >$50,000; Sanofi >$50,000; UCB $10,001-$50,000	7	Abbvie, Arcutis, Boehringer Ingelheim, Bristol Myers Squibb, Galderma, Incyte, Janssen, Leo, Lilly,Novartis, Pfizer, Sanofi, UCB	13	https://www.canadianskin.ca/about-us/sponsors
									CreakyJoints Canada	Abbvie $10,001-$50,000	1	none listed on website
belumosudil	Rezurock	Sanofi-Aventis Canada Inc.	Graft-versus-host disease	immunosuppressants	2023-08-10	2023-08-04	Reimburse with clinical criteria and/or conditions	1	Leukemia & Lymphoma Society of Canada	Sanofi-Aventis - group declared no COI with company		Amgen, AstraZeneca, Daiichi-Sankyo	3	https://www.bloodcancers.ca/support-groups
belzutifan	Welireg	Merck Canada Inc.	von Hippel-Lindau disease-associated tumours	antineoplastic agents	2023-02-07	2023-02-21	Reimburse with clinical criteria and/or conditions	1	Canadian VHL Alliance	No COI	0	none listed on website
berotralstat	Orladeyo	BioCryst Pharmaceuticals Inc.	hereditary angioedema (HAE)	other hematological agents	2022-03-08	2022-03-18	Reimburse with clinical criteria and/or conditions	1	HAE Canada	BioCryst >$50,000; BioMarin $10,001-$50,000; CSL Bering >$50,000; KalVista $10,001-$50,000; Pharvaris $10,001-$50,000; Takeda >$50,000	6	Astria, Biocryst, Biomarin, CSL Behring, KalVista, Pharvaris, Takeda	7	https://haecanada.org
brexucabtagene autoleucel	Tecartus	Gilead Sciences Canada, Inc.	Acute lymphoblastic leukemia	antineoplastic agents	2022-09-29	2022-09-30	Reimburse with clinical criteria and/or conditions	1	Leukemia & Lymphoma Society of Canada	Gilead >$50,000	1	Amgen, AstraZeneca, Daiichi-Sankyo	3	https://www.bloodcancers.ca/support-groups
brolucizumab	Beovu	Novartis Pharmaceuticals Canada Inc.	Diabetic macular edema	ophthalmologicals	2022-07-15	2022-07-22	reimburse with clinical criteria and/or conditions	3	Fighting Blindness Canada	Bayer >$50,000; Novartis >$50,000; Roche >$50,000; Abbvie-Allergan >$50,000	4	Allergen, Alcon, Bausch, Bayer, Glaukos, Roche, Agtc	7	https://www.fightingblindness.ca/stop-vision-loss/report-partners/
									Canadian Council of the Blind	Bayer >$50,000; Novartis >$50,000	2	Abbvie, AMI, Apellis, Astellas, Bausch + Lomb, Bayer, Biogen Johnson&Johnson, MacuMira, Roche	10	https://ccbnational.net/shaggy/our-partners/
									Diabetes Canada	Novo Nordisk >$50,000; AstraZeneca .$50,000; Janssen >$50,000; Sanofi >$50,000, Bayer $10,001-$50,000	5	$50,000-$149,999: Novo Nordisk, Sanofi, Abbott, Janssen, Johnson&Johnson; $20,000-$49,999: Insulet Canada, Boehringer Ingelheim, Ascensia, Novartis, Moderna, Eli Lilly	11	https://www.diabetes.ca/get-involved/corporate-partnerships/thank-you-to-our-partners	Support of 2023 Vascular Conference; Efforts in the areas of awareness, advocacy, public policy, education and camp
cabozantinib	Cabometyx	Ipsen Biopharmaceuticals Canada Inc.	Differentiated thyroid carcinoma	antineoplastic agents	2022-05-11	2022-05-20	reimburse with clinical criteria and/or conditions	1	Thyroid Cancer Canada	No COI	0	private website
cabozantinib	Cabometyx	Ipsen Biopharmaceuticals Canada Inc.	Advanced or metastatic renal cell carcinoma	antineoplastic agents	2023-04-17	2023-03-13	reimburse with clinical criteria and/or conditions	1	Kidney Cancer Canada	BMS >$50,000; Eisai $10,001-$50,000; IPSEN >$50,000; Merck >$50,000; Pfizer >$50,000	5	Bristol-Myers Squibb Canada, Eisai, EMD Serono – Pfizer Alliance, Ipsen, Merck Canada Inc., Novartis, Pfizer, Roche	8	https://www.kidneycancercanada.ca/about-us/our-partners-and-sponsors/	Unrestricted grants
calaspargase pegol	Asparlas	Servier Canada Inc.	Acute lymphoblastic leukemia	antineoplastic agents	2023-05-29	2023-05-09	reimburse with clinical criteria and/or conditions	1	Leukemia & Lymphoma Society of Canada	Servier $0-$5,000	1	Amgen, AstraZeneca, Daiichi-Sankyo	3	https://www.bloodcancers.ca/support-groups
caplacizumab	Cablivi	Sanofi-Aventis Canada Inc.	Acquired thrombotic thrombocytopenic purpura	antithrombotic agents	2022-06-21	2022-07-04	do not reimburse	1	Answering Thrombotic Thrombocytopenic Purpura Foundation	No COI	0	Baxalta, Baxter, Octapharma,	3	https://www.answeringttp.org/our-role-impact/our-sponsors-and-supporters/educational-materials-support-program-partners	Funding vital TTP research, providing educational materials and support programs
cariprazine	Vraylar	Allergan (an AbbVie company)	Bipolar Disorder	psycholeptics	2022-02-11	2022-02-18	Do not reimburse	1	Mood Disorders Society of Canada	Janssen >$50,000; Pfizer >$50,000; Lundbeck >$50,000; Abbvie $10,001-$50,000; Eisai $10,001-$50,000	5	none listed on website
ciltacabtagene autoleucel	Carvykti	Janssen Inc.	Relapsed or refractory multiple myeloma	antineoplastic agents	2022-10-07	2022-10-17	reimburse with clinical criteria and/or conditions	1	Myeloma Canada	Amgen >$50,000; Abbvie >$50,000; AstraZeneca >$50,000, Binding Stie >$50,000; Cellpoint $5,001-$10,000; Sanofi >$50,000; Karyopharm $10,001-$50,000; Lonza $5,001-$10,000; Janssen >$50,000; BMS >$50,000; Takeda >$50,000; Merck >$50,000; Pfizer >$50,000; Forus Therapeutics >$50,000; Novartis $10,001-$50,000; GSK $10,001-$50,000; Rapid Novor $5,001-$10,000; Roche >$50,000; Sebia $5,001-$10,000; Telo…	22	Abbvie, Amgen, Apotex, AstraZeneca, Bristol Myers Squibb, Forus, GSK, JAMP, Janssen, Merck, Pfizer, Rapid Novor, Roche, Sanofi, Sebia, Takeda, Telogenomics	17	https://myeloma.ca/section-about-myeloma-canada/our-partners/
crisantaspase recombinant	Rylaze	Jazz Pharmaceuticals Canada Inc.	Acute lymphoblastic leukemia	antineoplastic agents	2022-09-01	2022-09-12	Reimburse with clinical criteria and/or conditions	15	Leukemia & Lymphoma Society of Canada	Jazz >$50,000	1	Amgen, AstraZeneca, Daiichi-Sankyo	3	https://www.bloodcancers.ca/support-groups
dapagliflozin	N/A	Requested by public drug programs	Chronic kidney disease	drugs used in diabetes	2022-06-17 (no acceptance date given, date submission filed used)	2022-08-22	Reimburse with clinical criteria and/or conditions	2	Kidney Foundation of Canada	Alexion $5,001-$10,000; Amgen >$50,000; AstraZeneca >$50,000; Bayer $5,001-$10,000; GSK $10,001-$50,000; Horizon Pharma >$50,000; Janssen >$50,000; Otsuka >$50,000; Paladin $10,001-$50,000; Takeda $0-$5,000	10	Amgen, AstraZeneca, Boehringer Ingelheim, Eli Lilly, (IMC), Janssen, Otsuka, Pfizer, Sanofi	8	https://kidney.ca/KFOC/media/images/PDFs/3-1-3-Book-Two_Living-with-kidney-failure.pdf	Production of Living with Kidney Failure handbook
darolutamide	Nubeqa	Bayer Inc.	Metastatic castration-sensitive prostate cancer	antineoplastic agents	2022-06-30	2022-07-11	Reimburse with clinical criteria and/or conditions	1	Canadian Cancer Survivor Network	Janssen $10,000-$50,000; Janssen $10,000-$50,000; Amgen $5,001-$10,000; Bayer $5,001-$10,000	3	Bristol Myers Squibb, Eisai, Janssen, Merck, Novartis, Pfizer, Roche	7	https://survivornet.ca
deferiprone	Ferriprox	Chiesi Canada Corp.	Transfusional iron overload	all other therapeutic products	2022-06-22	2022-07-04	reimburse with clinical criteria and/or conditions	2	Sickle Cell Awareness Group of Ontario	none declared (input didn't mention topic of COI)		Vertex, Pfizer, Editas Medicine, Novo Nordisk, Chiesi	4	https://www.sicklecellanemia.ca/About-Us/our-partners
									Thalassemia Foundation of Canada	none declared (input didn't mention topic of COI)		none listed on website
deucravacitinib	Sotyktu	Bristol-Myers Squibb Company	Psoriasis, moderate to severe plaque	immunosuppressants	2022-10-12	2022-10-24	Do not reimburse	2	Canadian Psoriasis Network	Abbvie >$50,000; Amgen $10,001-$50,000; Bausch $10,001-$50,000; BMS $10,001-$50,000; Boehringer Ingelheim International $5,001-$10,000; Boehringer Ingelheim Canada $10,001-$50,000; Janssen $10,001-$50,000; LEO $10,001-$50,000; Novartis $10,001-$50,000; Pfizer $10,001-$50,000; Sun $10,001-$50,000; UCB $10,001-$50,000	12	none listed on website
									Canadian Association of Psoriasis Patients	Abbvie $10,001-$50,000; Amgen $10,001-$50,000; Bausch $5,001-$10,000; BMS $0-$5,000; Boehringer Ingelheim $10,001-$50,000; Janssen $5,001-$10,000; LEO $10,001-$50,000; Novartis $10,001-$50,000; Pfizer $10,001-$50,000; Sun $10,001-$50,000; UCB $10,001-$50,000	11	Abbvie, Amgen, Bausch, Boehringer Ingelheim, Leo, Novartis, Sun, UCB	8	https://www.canadianpsoriasis.ca/en/about-us/sponsors
dexamethasone intravitreal implant	Ozurdex	Allergan, an AbbVie Company	Diabetic macular edema	ophthalmologicals	2022-06-22	2022-07-04	Do not reimburse	3	Fighting Blindness Canada	Bayer >$50,000; Novartis >$50,000; Roche >$50,000; Abbvie-Allergan >$50,000	4	Allergen, Alcon, Bausch, Bayer, Glaukos, Roche, Agtc	7	https://www.fightingblindness.ca/stop-vision-loss/report-partners/
									Canadian Council of the Blind	Bayer >$50,000; Novartis >$50,000	2	Abbvie, AMI, Apellis, Astellas, Bausch + Lomb, Bayer, Biogen Johnson&Johnson, MacuMira, Roche	10	https://ccbnational.net/shaggy/our-partners/
									Diabetes Canada	Novo Nordisk >$50,000; AstraZeneca .$50,000; Janssen >$50,000; Sanofi >$50,000, Bayer $10,001-$50,000	5	$50,000-$149,999: Novo Nordisk, Sanofi, Abbott, Janssen, Johnson&Johnson; $20,000-$49,999: Insulet Canada, Boehringer Ingelheim, Ascensia, Novartis, Moderna, Eli Lilly	11	https://www.diabetes.ca/get-involved/corporate-partnerships/thank-you-to-our-partners	Support of 2023 Vascular Conference; Efforts in the areas of awareness, advocacy, public policy, education and camp
difelikefalin	Korsuva	Otsuka Canada Pharmaceutical Inc.	Chronic kidney disease	all other therapeutic products	2022-10-06	2022-09-23	Do not reimburse	1	Kidney Foundation of Canada	none declared (input didn't mention topic of COI)		Amgen, AstraZeneca, Boehringer Ingelheim, Eli Lilly, (IMC), Janssen, Otsuka, Pfizer, Sanofi	8	https://kidney.ca/KFOC/media/images/PDFs/3-1-3-Book-Two_Living-with-kidney-failure.pdf	Production of Living with Kidney Failure handbook
dupilumab	Dupixent	Sanofi-aventis Canada Inc.	asthma	other dermatological preparations	2022-07-13	2022-07-15	reimburse with clinical criteria and/or conditions	1	Asthma Canada	AstraZeneca >$50,000; Sanofi >$50,000; GSK >$50,000; Novartis $10,001-$50,000; Sanofi $10,001-$50,000; Pfizer $10,001-$50,000; Teva $10,001-$50,000; Valeo $10,001-$50,000	8	AstraZeneca, GlaxoSmithKline, Novartis, Pfizer, Sanofi	5	https://asthma.ca/get-involved/our-partners/
dupilumab	Dupixent	Sanofi-aventis Canada Inc.	Atopic dermatitis, pediatrics	other dermatological preparations	2023-04-13	2023-04-24	reimburse with clinical criteria and/or conditions	3	Canadian Skin Patient Alliance	Sanofi >$50,000; Pfizer >$50,000; Abbvie >$50,000; LEO Pharma $10,001-$50,000	4	Abbvie, Arcutis, Boehringer Ingelheim, Bristol Myers Squibb, Galderma, Incyte, Janssen, Leo, Lilly,Novartis, Pfizer, Sanofi, UCB	13	https://www.canadianskin.ca/about-us/sponsors
									Eczéma Québec	Sanofi $10,001-$50,000	1	Global sponsor: Sanofi Silver level sponsor: La Roche-Posay Laboratoire Dermatologique, Abbvie, Eucerin Bronze level sponsor: Leo, Novartis, Celgene, Cutimed Friends of Eczema Quebec: Pfizer	9	https://eczemaquebec.com/about-us/supporting-partners/
									Eczema Society of Canada	Sanofi >$50,000	1	Platinum ($100,000+): Pfizer Gold ($50,000-$99,999): Abbvie, Galderma, Johnson&Johnson, Procter & Gamble Silver ($25,000-$49,999): Arcutis Beiersdorf Bronze ($10,000-$24,999): Eli Lilly, LEO, Wellspring, Blistex, Naos, Pierre Fabre	13	https://eczemahelp.ca/about-us/
durvalumab	Imfinzi	AstraZeneca Canada Inc.	Biliary tract cancer	antineoplastic agents	2022-07-29	2022-08-08	reimburse with clinical criteria and/or conditions	1	Canadian Cancer Survivor Network	AstraZeneca >$50,000; AstraZeneca >$50,000	1	Bristol Myers Squibb, Eisai, Janssen, Merck, Novartis, Pfizer, Roche	7	https://survivornet.ca
durvalumab and tremelimumab	Imfinzi and Imjudo	AstraZeneca Canada Inc.	unresectable hepatocellular carcinoma	antineoplastic agents	2023-01-06	2023-01-13	Reimburse with clinical criteria and/or conditions	3	Colorectal Cancer Resource & Action Network	No COI	0	Amgen, Bayer, Merck, Seagen, Johnson&Johnson, AstraZeneca, Astellas, IMV, Incyte, BMS, Lilly, Eisai, Taiho, GSK, Novartis, Roche, Takeda, Pfizer, Natera, Boehringer Ingelheim	20	https://www.ccran.org
									Canadian Liver Foundation	AstraZeneca >$50,000; BMS $10,001-$50,000; Hoffman-LaRoche >$50,000; Eisai >$50,000; Ipsen >$50,000	5	AbbVie, ADVANZ PHARMA, Alexion, Altimmune, Arbutus Biopharma, Astellas, AstraZeneca, Bristol Myers Squibb, Gilead, GlaxoSmithKline, Hoffmann - La Roche, McKesson, Merck, Paladin, Pfizer, Sentrex Health Solutions, Siemens, Takeda, Theratechnologies, Waymade PLC	20	https://www.liver.ca/wp-content/uploads/2023/08/2022-Annual-Report.pdf
									Gastrointestinal Society	AstraZeneca $10,001-$50,000; AstraZeneca $10,001-$50,000	1	Takeda, Abbvie, Janssen, Bristol Myers Squibb, Amgen	5	https://badgut.org/wp-content/uploads/IBD-Patient-Journey-Report.pdf	Educational grants
efgartigimod alfa	Vyvgart	Argenx Canada Inc.	Generalized myasthenia gravis (gMG)	immunosuppressants	2023-05-25	2023-05-15	Reimburse with clinical criteria and/or conditions	1	Muscular Dystrophy Canada	Argenx >$50,000	1	none listed on website
elexacaftor/tezacaftor/ivacaftor and ivacaftor	Trikafta	Vertex Pharmaceuticals (Canada) Incorporated	Cystic fibrosis, F508del CFTR mutation, 2 years and older	other respiratory system products	2023-05-25	2023-05-23	Reimburse with clinical criteria and/or conditions	1	Cystic Fibrosis Canada	AstraZeneca $0-$5,000; Horizon >$50,000; Organon $5,001-$10,000; Trudell Medical International $5,001-$10,000; Vertex Pharmaceuticals $0-$5,000; Vertex Pharmaceuticals (Canada) >$50,000	5	Viatris, Vertex, Amgen, (IMC)	3	https://www.cysticfibrosis.ca/partners/corporate-partners
eltrombopag	N/A	Requested by public drug programs	Severe Aplastic Anemia (SAA)	antihemorrhagics	2023-03-03 (no acceptance date given, date submission filed used)	2023-06-12	Reimburse with clinical criteria and/or conditions	1	Aplastic Anemia & Myelodysplasia Association of Canada	Novartis $5,001-$10,000; Taiho $5,001-$10,000; Takeda $5,001-$10,000; BMS $10,001-$50,000; Alexion $10,001-$50,000; Sobi $10,001-$50,000	6	none listed on website
empagliflozin	Jardiance	Boehringer Ingelheim Canada Ltd.	Heart failure	drugs used in diabetes	2022-04-21	2022-04-29	Reimburse with clinical criteria and/or conditions	1	HeartLife Foundation	AstraZeneca $10,001-$50,000; Boehringer Ingelheim $10,001-$50,000	2	Boehringer Ingelheim, Lilly, Servier, AstraZeneca, Medtronic, Novartis, Bayer, Bristol Myers Squibb	8	https://heartlife.ca/partners/	Unrestricted educational grants
entrectinib	Rozlytrek	Hoffmann-La Roche Ltd.	Extracranial solid tumours with NTRK gene fusion	antineoplastic agents	2022-02-08	2022-02-18	Reimburse with clinical criteria and/or conditions	3	Canadian Breast Cancer Network	Hoffmann-La Roche $10,001-$50,000	1	Amgen, AstraZeneca, Bayer, Canexia, Daiichi-Sankyo, Gilead, GSK, Janssen, Knight, Lilly, Merck, Novartis, Pfizer, Roche, Seagen, Viatris	16	https://www.cbcn.ca/en/supporters
									Colorectal Cancer Canada	Abbvie $5,001-$10,000; Amgen >$50,000; AstraZeneca $50,000; Bayer $10,001-$50,000; Boehringer Ingelheim $10,001-$50,000; BMS >$50,000; Eli Lilly $10,001-$50,000; GSK >$50,000; Hoffman-La Roche >$50,000; Janssen >$50,000; Merck >$50,000; Novartis $10,001-$50,000; Pfizer >$50,000; Elevation Oncology $10,001-$50,000; Pendopharm $10,001-$50,000; Taiho Pharma >$50,000	16	Abbvie, Amgen, AstraZeneca, Bayer, Boehringer Ingelheim, GSK, Astellas, Incyte, Takeda, Daiichi-Sankyo, (IMC), Merck, Pfizer, Roche, Taiho, TermoFisher Scientific, Bristol Myers Squibb, Natera, Seagen, Janssen, Novartis, Oncopole	21	https://www.colorectalcancercanada.com/what-we-do/resources/
									Lung Cancer Canada	Roche $0-$5,000	1	Amgen, AstraZeneca, Bayer, Bristol Myers Squibb, EMD Serono, Gilead, Lilly, Janssen, Merck, Pfizer, Roche, Sanofi	12	https://www.lungcancercanada.ca/en-CA/A-propos-de-nous/Entreprises-commanditaires.aspx
eptinezumab	Vyepti	Lundbeck Canada Inc.	Migraine	analgesics	2022-06-08 (no acceptance date given, submission date used)	2022-07-04	Reimburse with clinical criteria and/or conditions	2	Migraine Canada	Abbvie >$50,000; Novartis >$50,000; Lundbeck $50,000; Teva >$50,000; Eli Lilly $10,001-$50,000; Miravo $10,001-$50,000	6	Abbvie, Lilly, Idorsia, Lundbeck, Viatris, Pfizer, Teva, Xedition, Searchlight Pharma	9	https://migrainecanada.org/supporters/
									Migraine Quebec	Novartis >$50,000; Eli Lilly $10,001-$50,000; Aralez/Novo/Miravo $10,001-$50,000; Teva >$50,000; Upjohn $0-$5,000; Allergan/Abbvie >$10,001-$50,000; Viatris (Upjohn/Pfizer) $5,001-$10,000; Lundbeck $10,001-$50,000	8	Abbvie, Teva, Lundbeck, Pfizer, Lilly	5	https://migrainequebec.org
evinacumab	Evkeeza	Ultragenyx Pharmaceutical Inc.	Homozygous familial hypercholesterolemia	lipid modifying agents	2023-05-25	2023-05-09	reimburse with clinical criteria and/or conditions	1	Canadian Organization for Rare Disorders	Ultragenyx $10,001-$50,000	1	Acadia Pharmaceuticals Inc., Alexion/AstraZeneca, Alnylam, BioCryst, BeiGene, Biogen, Boehringer Ingelheim, Certara, CSL Behring, Hoffmann-La Roche, Incyte Biosciences Canada, Innomar Strategies, Ipsen, Janssen, Jazz Pharmaceuticals, McKesson Specialty Health, Medunik Canada, Novartis, Novocure, Pfizer Canada, PTC Therapeutics, Recordati Rare Diseases, Roche, Rhythm Pharmaceuticals, Sanofi – Genz…	31	https://www.raredisorders.ca/cord-membership/partners/
faricimab	Vabysmo	Hoffmann-La Roche Ltd.	Macular degeneration, age-related	ophthalmologicals	2022-02-14	2022-02-18	Reimburse with clinical criteria and/or conditions	3	Fighting Blindness Canada	Bayer >$50,000; Novartis >$50,000; Roche >$50,000; Abbvie-Allergan >$50,000	4	Allergen, Alcon, Bausch, Bayer, Glaukos, Roche, Agtc	7	https://www.fightingblindness.ca/stop-vision-loss/report-partners/
									Canadian Council of the Blind	Bayer >$50,000; Novartis >$50,000	2	Abbvie, AMI, Apellis, Astellas, Bausch + Lomb, Bayer, Biogen Johnson&Johnson, MacuMira, Roche	10	https://ccbnational.net/shaggy/our-partners/
									Diabetes Canada	Novo Nordisk >$50,000; AstraZeneca .$50,000; Janssen >$50,000; Sanofi >$50,000, Bayer $10,001-$50,000	5	$50,000-$149,999: Novo Nordisk, Sanofi, Abbott, Janssen, Johnson&Johnson; $20,000-$49,999: Insulet Canada, Boehringer Ingelheim, Ascensia, Novartis, Moderna, Eli Lilly	11	https://www.diabetes.ca/get-involved/corporate-partnerships/thank-you-to-our-partners	Support of 2023 Vascular Conference; Efforts in the areas of awareness, advocacy, public policy, education and camp
faricimab	Vabysmo	Hoffmann-La Roche Ltd.	Diabetic Macular Edema	ophthalmologicals	2022-04-07	2022-04-14	Reimburse with clinical criteria and/or conditions	2	Fighting Blindness Canada	Bayer >$50,000; Novartis >$50,000; Roche >$50,000	3	Allergen, Alcon, Bausch, Bayer, Glaukos, Roche, Agtc	7	https://www.fightingblindness.ca/stop-vision-loss/report-partners/
									Canadian Council of the Blind	Bayer >$50,000; Novartis >$50,000	2	Abbvie, AMI, Apellis, Astellas, Bausch + Lomb, Bayer, Biogen Johnson&Johnson, MacuMira, Roche	10	https://ccbnational.net/shaggy/our-partners/
fidanacogene elaparvovec	Beqvez	Pfizer Canada ULC	Hemophilia B	not assigned	2023-08-16	2023-08-14	reimburse with clinical criteria and/or conditions	1	Canadian Hemophilia Society	Bayer >$50,000; BioMarin $5,001-$10,000; CSL Behring >$50,000; Novo Nordisk >$50,000; Pfizer >$50,000; Roche >$50,000, Sanofi >$50,000; Takeda >$50,000	8	Innovators: Novo Nordisk, Pfizer, Roche Believers: Bayer, BioMarin, CSL Behring, Sanofi, Takeda	9	https://www.hemophilia.ca/corporate-philanthropy/
finerenone	Kerendia	Bayer Inc.	Chronic kidney disease	diuretics	2022-06-06	2022-06-17	Reimburse with clinical criteria and/or conditions	2	Kidney Foundation of Canada	Alexion $5,001-$10,000; Amgen >$50,000; AstraZeneca >$50,000; Bayer $5,001-$10,000; Horizon Pharma >$50,000; Janssen >$50,000; Otsuka >$50,000; Paladin $10,001-$50,000; Takeda $0-$5,000	9	Amgen, AstraZeneca, Boehringer Ingelheim, Eli Lilly, (IMC), Janssen, Otsuka, Pfizer, Sanofi	8	https://kidney.ca/KFOC/media/images/PDFs/3-1-3-Book-Two_Living-with-kidney-failure.pdf	Production of Living with Kidney Failure handbook
									Diabetes Canada	AstraZeneca >$50,000; Bayer $10,001-$50,000; Janssen >$50,000; Lilly $10,001-$50,000; Novo Nordisk >$50,000; Paladin $10,001-$50,000; Sanofi >$50,000; Takeda $10,001-$50,000	8	$50,000-$149,999: Novo Nordisk, Sanofi, Abbott, Janssen, Johnson&Johnson; $20,000-$49,999: Insulet Canada, Boehringer Ingelheim, Ascensia, Novartis, Moderna, Eli Lilly	11	https://www.diabetes.ca/get-involved/corporate-partnerships/thank-you-to-our-partners	Support of 2023 Vascular Conference; Efforts in the areas of awareness, advocacy, public policy, education and camp
foslevodopa foscarbidopa	Vyalev	AbbVie Canada Inc.	Parkinson's disease	anti-parkinson drugs	2022-11-23 (no acceptance date given, submission date used)	2022-12-08	Reimburse with clinical criteria and/or conditions	2	Parkinson Association of Alberta	Abbvie $5,001-$10,000	1	Abbvie	1	https://heyzine.com/flip-book/ff6aa75764.html#page/10
									Parkinson Canada	Abbvie >$50,000	1	none listed on website
glofitamab	Columvi	Hoffmann-La Roche Limited	Relapsed or refractory diffuse large B-cell lymphoma	antineoplastic agents	2023-08-01	2023-07-28	reimburse with clinical criteria and/or conditions	1	Lymphoma Canada	Roche $10,001-$50,000; Gilead >$50,000; Incyte $10,001-$50,000; Novartis $10,001-$50,000; BMS >$50,000	5	General Sponsors: Abbvie, Amgen, AstraZeneca, BeiGene, Bristol Myers Squibb, Kite (Gilead), GlaxoSmithKline, (IMC), Janssen, Kyowa Kirin, Mallinckrodt, Merck, Novartis, Recordati, Roche, Sandoz, SeattleGenetics, Servier, Teva; National conference sponsors: Platinum sponsor: BeiGene; Gold sponsor: AstraZeneca, Mallinckrodt, Janssen; Silver sponsor: Abbvie, Kite; Bronze sponsor: Bristol Myers Squib…	20	https://www.lymphoma.ca/about-us/our-partners/; https://www.lymphoma.ca/wp-content/uploads/2024/06/20240626_AnnualReport_REVIEW5-6.pdf	Educational webinars; Support of National Conference; Francophone Conference
guselkumab	Tremfya	Janssen Inc.	Psoriatic arthritis	immunosuppressants	2022-05-16	2022-05-30	Reimburse with clinical criteria and/or conditions	6	Canadian Association of Psoriasis Patients	Abbvie >$50,000; Amgen $10,001-$50,000; Bausch $5,001-$10,000; Janssen $10,001-$50,000; Novartis $5,001-$10,000; Pfizer $10,001-$50,000; Sun $10,001-$50,000; UCB $10,001-$50,000	8	Abbvie, Amgen, Bausch, Boehringer Ingelheim, Leo, Novartis, Sun, UCB	8	https://www.canadianpsoriasis.ca/en/about-us/sponsors
									Canadian Psoriasis Network	Abbvie >$50,000; Amgen $10,001-$50,000; Bausch $10,001-$50,000; BMS $10,001-$10,000; Boehringer Ingelheim $10,001-$50,000; Janssen $10,001-$50,000; LEO $10,001-$50,000; Novartis $10,001-$50,000; Sun $10,001-$50,000; UCB $10,001-$50,000	10	none listed on website
									Canadian Arthritis Patient Alliance	Abbvie $10,001-$50,000; Janssen $0-$5,000; UCB $5,001-$10,000	3	AbbVie Corporation, GlaxoSmithKline, Janssen Inc., Johnson & Johnson, UCB Canada, UCB Inc.	6	https://arthritispatient.ca/en/about-us/
									Arthritis Society Canada	Abbvie $10,001-$50,000; Alcon amount not stated; Amgen $10,001-$50,000; Boehringer Ingelheim $10,000-$50,000; BMS $10,001-$50,000; Celgene amount not stated; Eli Lilly $0-$5,000; Eupraxia Pharmaceuticals amount not stated; Gilead amount not stated; (Innovative Medicines Canada $5,001-$10,000); Johnson+Johnson Shared Services >$50,000; Janssen $5,001-$10,000; Merck >$50,000; Novartis $10,001-$50,0…	16	Arthritis Champions: Abbvie, Pfizer Arthritis Partners: Lilly, Merck, Novartis, Organon, Amgen, Boehringer Ingelheim, Bristol Myers Squibb, (IMC), Janssen, Sanofi, UCB	12	https://arthritis.ca/about-us/partners
									CreakyJoints Canada	Abbvie $10,001-$50,000	1	none listed on website
									Arthritis Consumer Experts	No COI	0	Amgen Canada, Biocon, Biogen Canada, Celltrion Healthcare Canada, JAMP Pharma, Novartis Canada, Organon Canada, Pfizer Canada, Sandoz Canada, UCB Canada	10	https://www.jointhealth.org/about-principles.cfm?locale=en-CA
ibrutinib	Imbruvica	Janssen Inc.	Chronic lymphocytic leukemia	antineoplastic agents	2023-05-08	2023-05-09	reimburse with clinical criteria and/or conditions	2	Lymphoma Canada	Janssen >$50,000; AstraZeneca >$50,000; BeiGene >$50,000	3	General Sponsors: Abbvie, Amgen, AstraZeneca, BeiGene, Bristol Myers Squibb, Kite (Gilead), GlaxoSmithKline, (IMC), Janssen, Kyowa Kirin, Mallinckrodt, Merck, Novartis, Recordati, Roche, Sandoz, SeattleGenetics, Servier, Teva; National conference sponsors: Platinum sponsor: BeiGene; Gold sponsor: AstraZeneca, Mallinckrodt, Janssen; Silver sponsor: Abbvie, Kite; Bronze sponsor: Bristol Myers Squib…	20	https://www.lymphoma.ca/about-us/our-partners/; https://www.lymphoma.ca/wp-content/uploads/2024/06/20240626_AnnualReport_REVIEW5-6.pdf	Educational webinars; Support of National Conference; Francophone Conference
									CLL Canada	Janssen $0-$5,000; AstraZeneca $0-$5,000; BeiGene $10,001-$50,000	3	none listed on website
ibrutinib	Imbruvica	Janssen Inc.	Waldenström’s Macroglobulinemia	antineoplastic agents	2023-07-05	2023-06-30	reimburse with clinical criteria and/or conditions	1	Waldenstrom’s Macroglobulinemia Foundation of Canada	Beigene >$50,000	1	none listed on website
lemborexant	Dayvigo	Eisai Limited	Insomnia	psycholeptics	2022-03-14	2022-03-25	do not reimburse	3	Migraine Canada	No COI	0	Abbvie, Lilly, Idorsia, Lundbeck, Viatris, Pfizer, Teva, Xedition, Searchlight Pharma	9	https://migrainecanada.org/supporters/
lemborexant									Menopause Chicks	Eisai $0-$5,000	1	none listed on website
									Mood Disorders Society of Canada	Janssen >$50.000; Pfizer $10,001-$50,000; Lundbeck >$50,000; Viatris $10,001-$50,000; Abbvie $10,001-$50,000; Eisai $10,001-$50,000	6	none listed on website
lumasiran	Oxlumo	Alnylam Netherlands B.V.	Primary hyperoxaluria type 1	other alimentary tract and metabolism products	2022-05-26	2022-06-06	Reimburse with clinical criteria and/or conditions	2	Oxalosis & Hyperoxaluria Foundation	Alnylam Pharmaceuticals >$50,000	1	Alnylam, Arbor Biotech, Biocodex, Meta Pharmaceuticals, Novo Nordisk, Biomarin	6	https://ohf.org/about-us/#corporate-alliance
									Canadian Organization for Rare Disorders	Alnylam Pharmaceuticals $10,001-$50,000	1	Acadia Pharmaceuticals Inc., Alexion/AstraZeneca, Alnylam, BioCryst, BeiGene, Biogen, Boehringer Ingelheim, Certara, CSL Behring, Hoffmann-La Roche, Incyte Biosciences Canada, Innomar Strategies, Ipsen, Janssen, Jazz Pharmaceuticals, McKesson Specialty Health, Medunik Canada, Novartis, Novocure, Pfizer Canada, PTC Therapeutics, Recordati Rare Diseases, Roche, Rhythm Pharmaceuticals, Sanofi – Genz…	31	https://www.raredisorders.ca/cord-membership/partners/
lurbinectedin	Zepzelca	Jazz Pharmaceuticals Canada Inc.	metastatic small cell lung cancer (SCLC)	antineoplastic agents	2022-03-10	2022-03-18	Do not reimburse	2	Lung Health Foundation/ Ontario Lung Association	Jazz >$50,000	1	$400,000+: AstraZeneca $100,000-$399,999: Merck, Sanofi $50,000-$99,999: Pfizer, Jazz, Seqirus Canada, Novartis $10,000-$49,999: Bristol Myers Squibb, EMD Serono Under $10,000: Boehringer Ingelheim, Janssen, Teva	12	https://indd.adobe.com/view/0d33e205-b89f-4fac-acca-361cb6e3ca7f
									Lung Cancer Canada	Jazz >$50,000	1	Amgen, AstraZeneca, Bayer, Bristol Myers Squibb, EMD Serono, Gilead, Lilly, Janssen, Merck, Pfizer, Roche, Sanofi	12	https://www.lungcancercanada.ca/en-CA/A-propos-de-nous/Entreprises-commanditaires.aspx
lutetium oxodotreotide	Lutathera	Advanced Accelerator Applications (AAA)	Gastroenteropancreatic neuroendocrine tumours (GEP-NETs)	antineoplastic agents	2022-04-06	2022-04-08	Reimburse with clinical criteria and/or conditions	1	Canadian Neuroendocrine Tumour Society	Novartis $5,001-$10,000; Ipsen $10,001-$50,000; Advanced Accelerator Applications (AAA) A Novartis Company $10,001-$50,000; Pfizer $0-$5,000; Sanofi $0-$5,000	4	Advanced Accelerator Applications (Novartis), Ipsen, Advanz Pharma, Boehringer Ingelheim, Novartis	4	https://cnets.ca/about-us/funders/
lutetium vipivotide tetraxetan	Pluvicto	Advanced Accelerator Applications USA, Inc.	Metastatic castration-resistant prostate cancer	antineoplastic agents	2022-08-24	2022-08-22	Reimburse with clinical criteria and/or conditions	1	Canadian Cancer Survivor Network	Novartis $0-$5,000; Novartis $10,001-$50,000	1	Bristol Myers Squibb, Eisai, Janssen, Merck, Novartis, Pfizer, Roche	7	https://survivornet.ca
maribavir	Livtencity	Takeda Canada Inc.	Post-transplant cytomegalovirus infection	antivirals for systemic use	2022-04-14	2022-04-01	Reimburse with clinical criteria and/or conditions	3	Canadian Liver Foundation	Hoffmann-La Roche >$50,000 (not related to liver transplant)	1	AbbVie, ADVANZ PHARMA, Alexion, Altimmune, Arbutus Biopharma, Astellas, AstraZeneca, Bristol Myers Squibb, Gilead, GlaxoSmithKline, Hoffmann - La Roche, McKesson, Merck, Paladin, Pfizer, Sentrex Health Solutions, Siemens, Takeda, Theratechnologies, Waymade PLC	20	https://www.liver.ca/wp-content/uploads/2023/08/2022-Annual-Report.pdf
									Leukemia & Lymphoma Society of Canada	Takeda $0-$5,000	1	Amgen, AstraZeneca, Daiichi-Sankyo	3	https://www.bloodcancers.ca/support-groups
									Kidney Foundation of Canada	Alexion $5,001-$10,000; Amgen >$50,000; Astellas $10,001-$50,000 AstraZeneca $10,001-$50,000; Horizon Pharma $10,001-$50,000; Janssen >$50,000; Otsuka >$50,000; Paladin $0-$5,000; Sanofi $5,001-$10,000	9	Amgen, AstraZeneca, Boehringer Ingelheim, Eli Lilly, (IMC), Janssen, Otsuka, Pfizer, Sanofi	8	https://kidney.ca/KFOC/media/images/PDFs/3-1-3-Book-Two_Living-with-kidney-failure.pdf	Production of Living with Kidney Failure handbook
mavacamten	Camzyos	Bristol Myers Squibb	Obstructive hypertrophic cardiomyopathy	cardiac therapy	2022-10-06	2022-10-17	reimburse with clinical criteria and/or conditions	2	HeartLife Foundation	BI >$50,000; AZ >$50,000; Novartis $10,001-$50,000; BMS $10,001-$50,000; Bayer $10,001-$50,000; Servier $5,001-$10,000	6	Boehringer Ingelheim, Lilly, Servier, AstraZeneca, Medtronic, Novartis, Bayer, Bristol Myers Squibb	8	https://heartlife.ca/partners/	Unrestricted educational grants
									Canadian Heart Patient Alliance	No COI	0	none listed on website
mepolizumab	Nucala	GlaxoSmithKline Inc.	Severe chronic rhinosinusitis with nasal polyps	drugs for obstructive airway diseases	2022-05-26	2022-06-06	Reimburse with clinical criteria and/or conditions	2	Asthma Canada	AstraZeneca >$50,000; Sanofi Genzyme >$50,000; GSK >$50,000; Novartis $10,001-$50,000; Sanofi Pasteur $10,001-$50,000; Pfizer $10,001-$50,000	6	AstraZeneca, GlaxoSmithKline, Novartis, Pfizer, Sanofi	5	https://asthma.ca/get-involved/our-partners/
									British Columbia Lung Association and Lung Groups	GlaxoSmithKline $50,000; Astra Zeneca, $10,00; Boehringer Ingelheim, $20,000; Sanofi, $8,000; Novartis $15,000	5	National corporate sponsors: Boehringer Ingelheim, Merck, Pfizer, Sanofi, Trudell Medical International	5	https://www.lung.ca/about-us/our-partners
mirikizumab	Omvoh	Eli Lilly Canada	Ulcerative colitis	immunosuppressants	2023-03-22	2023-04-03	Reimburse with clinical criteria and/or conditions	2	Gastrointestinal Society	Eli Lilly $10,001-$50,000	1	Takeda, Abbvie, Janssen, Bristol Myers Squibb, Amgen	5	https://badgut.org/wp-content/uploads/IBD-Patient-Journey-Report.pdf	Educational grants
									Crohn’s and Colitis Canada	Lilly >$50,000	1	none listed on website
nelarabine	Atriance	Requested by public drug programs	T-cell acute lymphoblastic leukemia	antineoplastic agents	2023-03-21	2023-03-27	reimburse with clinical criteria and/or conditions	1	Leukemia & Lymphoma Society of Canada	No COI	0	Amgen, AstraZeneca, Daiichi-Sankyo	3	https://www.bloodcancers.ca/support-groups
niraparib abiraterone acetate	Akeega	Janssen	metastatic castration-resistant prostate cancer	antineoplastic agents	2023-06-28	2023-06-19	reimburse with clinical criteria and/or conditions	1	Canadian Cancer Survivor Network	Janssen >$50.000; Janssen >$50,000	1	Bristol Myers Squibb, Eisai, Janssen, Merck, Novartis, Pfizer, Roche	7	https://survivornet.ca
nivolumab	Opdivo	Bristol Myers Squibb Canada	Urothelial carcinoma	antineoplastic agents	2022-03-10	2022-03-18	Reimburse with clinical criteria and/or conditions	1	Bladder Cancer Canada	No COI	0	Pfizer, EMD Serono, Ferrinng, Merck, Gilead, Seagen, AstraZeneca, Janssen, Bristol Myers Squibb, Gilead	10	https://bladdercancercanada.org/en/sponsors-partners/	Patient education and awareness programs
nivolumab	Opdivo	Bristol-Myers Squibb	Resectable Non-Small Cell Lung Cancer	antineoplastic agents	2022-09-27	2022-10-07	Reimburse with clinical criteria and/or conditions	1	Lung Cancer Canada	BMS >$50,000	1	Amgen, AstraZeneca, Bayer, Bristol Myers Squibb, EMD Serono, Gilead, Lilly, Janssen, Merck, Pfizer, Roche, Sanofi	12	https://www.lungcancercanada.ca/en-CA/A-propos-de-nous/Entreprises-commanditaires.aspx
nivolumab and relatlimab	Opdualag	Bristol Myers Squibb	unresectable or metastatic melanoma	antineoplastic agents	2023-07-24	2023-07-21	Reimburse with clinical criteria and/or conditions	2	Melanoma Canada	BMS >$50,000	1	Bristol-Myers Squibb, Johnson&Johnson, Medison, Merck, Novartis, Pfizer, Sanofi	7	https://melanomacanada.ca/about-us/corporate-affiliate-partners/
									Save Your Skin Foundation	BMS >$50,000	1	Save Your Skin Foundation: Bristol Myers Squibb, Castle Biosciences, EMD Serono, GSK, Immunocore, Janssen, Roche, Merck, Novartis, Pfizer, Sanofi All.Can Canada: Amgen, AstraZeneca, Bristol Myers Squibb, Janssen, Roche, Merck, Novartis, Pfizer, Sanofi CONECTed: Amgen, AstraZeneca, Bristol Myers Squibb, GSK, Janssen, Merck, Novartis, Pfizer, Roche Ocumel Canada: Castle Biosciences, Immunocore	13	https://www.saveyourskin.ca/sponsors
odevixibat	Bylvay	Medison Pharma Canada Inc.	Progressive familial intrahepatic cholestasis	bile and liver therapy	2023-07-10	2023-07-14	reimburse with clinical criteria and/or conditions	1	Canadian Liver Foundation	No COI	0	AbbVie, ADVANZ PHARMA, Alexion, Altimmune, Arbutus Biopharma, Astellas, AstraZeneca, Bristol Myers Squibb, Gilead, GlaxoSmithKline, Hoffmann - La Roche, McKesson, Merck, Paladin, Pfizer, Sentrex Health Solutions, Siemens, Takeda, Theratechnologies, Waymade PLC	20	https://www.liver.ca/wp-content/uploads/2023/08/2022-Annual-Report.pdf
olaparib	Lynparza	AstraZeneca Canada Inc.	gBRCAm, HER2-negative high-risk early breast cancer	antineoplastic agents	2022-08-17	2022-08-26	Reimburse with clinical criteria and/or conditions	2	Canadian Breast Cancer Network	AstraZeneca $10,001-$50,000	1	Amgen, AstraZeneca, Bayer, Canexia, Daiichi-Sankyo, Gilead, GSK, Janssen, Knight, Lilly, Merck, Novartis, Pfizer, Roche, Seagen, Viatris	16	https://www.cbcn.ca/en/supporters
									Rethink Breast Cancer	AstraZeneca >$50,000; AstraZeneca >$50,000	1	Sustaining partners: AstraZeneca, Roche, Pfizer, Gilead Project partners: Seagen, Amgen, Eisai, Novartis, Lilly, Merck	10	http://rethinkbreastcancer.com/wp-content/uploads/2024/01/Impact-Report-2022-2023-Rethink-Breast-Cancer.pdf
olaparib	Lynparza	AstraZeneca Canada Inc.	Metastatic castration-resistant prostate cancer (mCRPC)	antineoplastic agents	2023-06-05	2023-05-09	Reimburse with clinical criteria and/or conditions	1	Canadian Cancer Survivor Network	AstraZeneca >$50,000; AstraZeneca >$50,000	1	Bristol Myers Squibb, Eisai, Janssen, Merck, Novartis, Pfizer, Roche	7	https://survivornet.ca
ozanimod	Zeposia	Celgene Inc., a Bristol Myers Squibb company	ulcerative colitis	immunosuppressants	2022-01-19	2022-01-28	reimburse with clinical criteria and/or conditions	2	Crohn’s and Colitis Canada	Bristol Myers Squibb >$50,000	1	none listed on website
									Gastrointestinal Society	Bristol Myers Squibb $10,001-$50,000	1	Takeda, Abbvie, Janssen, Bristol Myers Squibb, Amgen	5	https://badgut.org/wp-content/uploads/IBD-Patient-Journey-Report.pdf	Educational grants
palovarotene	Sohonos	Ipsen Biopharmaceuticals Canada, Inc.	Fibrodysplasia Ossificans Progressiva	other drugs for disorders of the musculo-skeletal system	2022-11-04	2022-11-11	Reimburse with clinical criteria and/or conditions	2	Canadian Organization for Rare Disorders	Ipsen $5,001-$10,000	1	Acadia Pharmaceuticals Inc., Alexion/AstraZeneca, Alnylam, BioCryst, BeiGene, Biogen, Boehringer Ingelheim, Certara, CSL Behring, Hoffmann-La Roche, Incyte Biosciences Canada, Innomar Strategies, Ipsen, Janssen, Jazz Pharmaceuticals, McKesson Specialty Health, Medunik Canada, Novartis, Novocure, Pfizer Canada, PTC Therapeutics, Recordati Rare Diseases, Roche, Rhythm Pharmaceuticals, Sanofi – Genz…	31	https://www.raredisorders.ca/cord-membership/partners/
									Canadian FOP Network	No COI	0	none listed on website
pegcetacoplan	Empaveli	SOBI Canada Inc.	Paroxysmal nocturnal hemoglobinuria	immunosuppressants	2022-09-12	2022-09-19	reimburse with clinical criteria and/or conditions	2	Canadian Association of PNH Patients	Alexion $10,001-$50,000; Novartis $10,001-$50,000; Roche $5,001-$10,000; Sobi $10,001-$50,000	4	none listed on website
									Aplastic Anemia & Myelodysplasia Association of Canada	BMS $10.001-$50,000; Alexion $10,001-$50,000; Sobi $10,001-$50,000; TAIHO $5,001-$10,000; Takeda $5,001-$10,000; Novartis $5,001-$10,000	6	none listed on website
pembrolizumab	Keytruda	Merck Canada Inc.	Triple-negative breast cancer	antineoplastic agents	2022-03-04	2022-03-11	Reimburse with clinical criteria and/or conditions	2	Canadian Breast Cancer Network	Merck >$50,000	1	Amgen, AstraZeneca, Bayer, Canexia, Daiichi-Sankyo, Gilead, GSK, Janssen, Knight, Lilly, Merck, Novartis, Pfizer, Roche, Seagen, Viatris	16	https://www.cbcn.ca/en/supporters
									Rethink Breast Cancer	Merck $10,001-$50,000	1	Sustaining partners: AstraZeneca, Roche, Pfizer, Gilead Project partners: Seagen, Amgen, Eisai, Novartis, Lilly, Merck	10	http://rethinkbreastcancer.com/wp-content/uploads/2024/01/Impact-Report-2022-2023-Rethink-Breast-Cancer.pdf
pembrolizumab	Keytruda	Merck Canada Inc.	Renal cell carcinoma, adjuvant	antineoplastic agents	2022-03-17	2022-03-25	Reimburse with clinical criteria and/or conditions	1	Kidney Cancer Canada	BMS $10,001-$50,000; Eisai $10,001-$50,000; Ipsen $10,001-$50,000; Merck $10,001-$50,000; Novartis $5,001-$10,000; Pfizer >$50,000	6	Bristol-Myers Squibb Canada, Eisai, EMD Serono – Pfizer Alliance, Ipsen, Merck Canada Inc., Novartis, Pfizer, Roche	8	https://www.kidneycancercanada.ca/about-us/our-partners-and-sponsors/	Unrestricted grants
pembrolizumab	Keytruda	Merck Canada Inc.	Melanoma Adjuvant Treatment	antineoplastic agents	2022-05-11	2022-05-20	Reimburse with clinical criteria and/or conditions	2	Melanoma Canada	Merck >$50,000	1	Bristol-Myers Squibb, Johnson&Johnson, Medison, Merck, Novartis, Pfizer, Sanofi	7	https://melanomacanada.ca/about-us/corporate-affiliate-partners/
									Save Your Skin Foundation	Merck >$50,000	1	Save Your Skin Foundation: Bristol Myers Squibb, Castle Biosciences, EMD Serono, GSK, Immunocore, Janssen, Roche, Merck, Novartis, Pfizer, Sanofi All.Can Canada: Amgen, AstraZeneca, Bristol Myers Squibb, Janssen, Roche, Merck, Novartis, Pfizer, Sanofi CONECTed: Amgen, AstraZeneca, Bristol Myers Squibb, GSK, Janssen, Merck, Novartis, Pfizer, Roche Ocumel Canada: Castle Biosciences, Immunocore	13	https://www.saveyourskin.ca/sponsors
pembrolizumab	Keytruda	Merck Canada Inc.	recurrent, or metastatic cervical cancer	antineoplastic agents	2022-06-06	2022-06-17	Reimburse with clinical criteria and/or conditions	2	HPV Global Action	Merck >$50,000; Organon $5,001-$10,000; Roche >$50,000; Hologic $10,001-$50,000; BMS $0-$5,001; Gilead $5,001-$10,000	6	Merck, Roche, ViiV, Organon, Gilead, Bayer, Hologic	7	https://hpvglobalaction.org/en/about-us/#supportsystem
									Canadian Cancer Survivor Network	Merc k >$50,000	1	Bristol Myers Squibb, Eisai, Janssen, Merck, Novartis, Pfizer, Roche	7	https://survivornet.ca
pembrolizumab	Keytruda	Merck Canada Inc.	Triple-negative breast cancer	antineoplastic agents	2022-07-06	2022-07-15	Reimburse with clinical criteria and/or conditions	2	Canadian Breast Cancer Network	Merck >$50,000	1	Amgen, AstraZeneca, Bayer, Canexia, Daiichi-Sankyo, Gilead, GSK, Janssen, Knight, Lilly, Merck, Novartis, Pfizer, Roche, Seagen, Viatris	16	https://www.cbcn.ca/en/supporters
									Rethink Breast Cancer	Merck $10,001-$50,000	1	Sustaining partners: AstraZeneca, Roche, Pfizer, Gilead Project partners: Seagen, Amgen, Eisai, Novartis, Lilly, Merck	10	http://rethinkbreastcancer.com/wp-content/uploads/2024/01/Impact-Report-2022-2023-Rethink-Breast-Cancer.pdf
pembrolizumab and lenvatinib	Keytruda and Lenvima	Merck Canada Inc.	Advanced endometrial cancer	antineoplastic agents	2022-03-21	not given	Reimburse with clinical criteria and/or conditions	2	Colorectal Cancer Resource & Action Network	Merck $10,001-$50,000	1	Amgen, Bayer, Merck, Seagen, Johnson&Johnson, AstraZeneca, Astellas, IMV, Incyte, BMS, Lilly, Eisai, Taiho, GSK, Novartis, Roche, Takeda, Pfizer, Natera, Boehringer Ingelheim	20	https://www.ccran.org
									Canadian Cancer Survivor Network	Merck $10,001-$50,000	1	Bristol Myers Squibb, Eisai, Janssen, Merck, Novartis, Pfizer, Roche	7	https://survivornet.ca
polatuzumab vedotin	Polivy	Hoffmann La-Roche	Large B-cell lymphoma	antineoplastic agents	2023-03-15	2023-03-27	Do not reimburse	1	Lymphoma Canada	Roche $10,001-$50,000; Gilead >$50,000; Incyte $10,001-$50,000; Novartis $10,001-$50,000; BMS >$50,000	5	General Sponsors: Abbvie, Amgen, AstraZeneca, BeiGene, Bristol Myers Squibb, Kite (Gilead), GlaxoSmithKline, (IMC), Janssen, Kyowa Kirin, Mallinckrodt, Merck, Novartis, Recordati, Roche, Sandoz, SeattleGenetics, Servier, Teva; National conference sponsors: Platinum sponsor: BeiGene; Gold sponsor: AstraZeneca, Mallinckrodt, Janssen; Silver sponsor: Abbvie, Kite; Bronze sponsor: Bristol Myers Squib…	20	https://www.lymphoma.ca/about-us/our-partners/; https://www.lymphoma.ca/wp-content/uploads/2024/06/20240626_AnnualReport_REVIEW5-6.pdf	Educational webinars; Support of National Conference; Francophone Conference
pralsetinib	Gavreto	Hoffmann-La Roche Ltd.	RET fusion-positive non-small cell lung cancer	antineoplastic agents	2022-03-23	2022-04-01	reimburse with clinical criteria and/or conditions	1	Lung Cancer Canada	Roche $10,001-$50,000	1	Amgen, AstraZeneca, Bayer, Bristol Myers Squibb, EMD Serono, Gilead, Lilly, Janssen, Merck, Pfizer, Roche, Sanofi	12	https://www.lungcancercanada.ca/en-CA/A-propos-de-nous/Entreprises-commanditaires.aspx
ravulizumab	Ultomiris	Alexion Pharma GmBH	Atypical hemolytic uremic syndrome	immunosuppressants	2022-06-22	2022-07-04	Reimburse with clinical criteria and/or conditions	1	aHUS Canada	No COI	0	none listed on website
ravulizumab	Ultomiris	Alexion Pharma GmBH	AChR antibody-positive generalized Myasthenia Gravis	immunosuppressants	2022-11-08	2022-11-18	Do not reimburse	1	Muscular Dystrophy Canada	Alexion >$50,000	1	none listed on website
ravulizumab	Ultomiris	Alexion Pharma GmBH	Neuromyelitis optica spectrum disorder (NMOSD)	immunosuppressants	2023-09-13	2023-09-01	Reimburse with clinical criteria and/or conditions	1	MS Canada	EMD Serono >$50,000; Hoffmann La Roche >$50,000; Biogen >$50,000; Novartis >$50,000; Sanofi $10,001-$50,000; Pendopharm (Pharmascience) $10,001-$50,000; BMS $10,001-$50,000; Sandoz $0-$5,000; Alexion $10,001-$50,000; JAMP $10,001-$50,000; Abbvie $10,001-$50,000; AstraZeneca $10,001-$50,000	12	none listed on website
risankizumab	Skyrizi	AbbVie	Crohn's disease	immunosuppressants	2022-11-11	2022-11-18	Reimburse with clinical criteria and/or conditions	2	Gastrointestinal Society	Abbvie $>$50,000	1	Takeda, Abbvie, Janssen, Bristol Myers Squibb, Amgen	5	https://badgut.org/wp-content/uploads/IBD-Patient-Journey-Report.pdf	Educational grants
									Crohn’s and Colitis Canada	Abbvie >$50,000	1	none listed on website
roflumilast	Zoryve	Arcutis Biotherapeutics, Inc.	Plaque psoriasis	antipsoriatics	2023-02-02 (no acceptance date given, submission date used)	2023-02-27	Reimburse with clinical criteria and/or conditions	3	Canadian Skin Patient Alliance	Abbvie >$50,000; Bausch $10,001-$50,000; BMS $10,001-$50,000; Boehringer Ingelheim $10,001-$50,000; Janssen $10,001-$50,000; LEO $10,001-$50,000; Novartis $10,001-$50,000; Pfizer $10,001-$50,000	8	Abbvie, Arcutis, Boehringer Ingelheim, Bristol Myers Squibb, Galderma, Incyte, Janssen, Leo, Lilly,Novartis, Pfizer, Sanofi, UCB	13	https://www.canadianskin.ca/about-us/sponsors
									Canadian Association of Psoriasis Patients	Abbvie $10,001-$50,000; Amgen $10,001-$50,000; Arcutis $5,001-$10,000; Bausch $5,001-$10,000; BMS $0-$5,000; Boehringer Ingelheim $10,001-$50,000; Janssen $5,001-$10,000; LEO $10,001-$50,000; Novartis $10,001-$50,000; Pfizer $10,001-$50,000; Sun $10,001-$50,000; UCB $10,001-$50,000	12	Abbvie, Amgen, Bausch, Boehringer Ingelheim, Leo, Novartis, Sun, UCB	8	https://www.canadianpsoriasis.ca/en/about-us/sponsors
									Canadian Psoriasis Network	Abbvie >$50,000; Amgen $10,001-$50,000; Arcutis $10,001-$50,000; Bausch $5,001-$10,000; BMS $10,001-$50,000; Boehringer Ingelheim Canada $10,001-$50,000; Boehringer Ingelheim International $0-$5,000; Janssen $10,001-$50,000; LEO $5,001-$10,000; Novartis $10,001-$50,000; Pfizer $10,001-$50,000; Pierre Fabre $10,001-$50,000; Sun $10,001-$50,000; UCB $10,001-$50,000	14	none listed on website
sacituzumab govitecan	Trodelvy	Gilead Sciences Canada, Inc.	HR+, HER2‚àí advanced or metastatic breast cancer	antineoplastic agents	2023-08-01	2023-07-28	Reimburse with clinical criteria and/or conditions	3	Canadian Breast Cancer Network	Gildead >$50,000; Eli Lilly >$50,000; Novartis >$50,000; Roche >$50,000; Pfizer >$50,000; AstraZeneca >$50,000; Janssen $10,001-$50,000; Merck >$50,000	8	Amgen, AstraZeneca, Bayer, Canexia, Daiichi-Sankyo, Gilead, GSK, Janssen, Knight, Lilly, Merck, Novartis, Pfizer, Roche, Seagen, Viatris	16	https://www.cbcn.ca/en/supporters
									Rethink Breast Cancer	Gilead >$50,000; Gilead $10,001-$50,000	1	Sustaining partners: AstraZeneca, Roche, Pfizer, Gilead Project partners: Seagen, Amgen, Eisai, Novartis, Lilly, Merck	10	http://rethinkbreastcancer.com/wp-content/uploads/2024/01/Impact-Report-2022-2023-Rethink-Breast-Cancer.pdf
									Breast Cancer Canada	Gilead >$50,000; AstraZeneca >$50,000	2	Sustaining partners: AstraZeneca, Roche, Pfizer, Gilead Project partners: Seagen, Amgen, Eisai, Novartis, Lilly, Merck	10
selinexor	Xpovio	FORUS Therapeutics Inc.	Multiple myeloma	antineoplastic agents	2022-01-28	2022-02-04	Reimburse with clinical criteria and/or conditions	1	Myeloma Canada	Amgen, Sanofi, Janssen, BMS, Celgene, Takeda, Merck, Pfizer, Karyopharm, Novartis, GSK, Leo, Rapid Novor (no amounts given)	13	Abbvie, Amgen, Apotex, AstraZeneca, Bristol Myers Squibb, Forus, GSK, JAMP, Janssen, Merck, Pfizer, Rapid Novor, Roche, Sanofi, Sebia, Takeda, Telogenomics	17	https://myeloma.ca/section-about-myeloma-canada/our-partners/
selumetinib	Koselugo	Alexion Pharma GmbH	Neurofibromatosis type 1	antineoplastic agents	2022-11-11	2022-11-18	Reimburse with clinical criteria and/or conditions	2	Tumour Foundation of BC	Alexion $0-$5,000	1	none listed on website
									Canadian Organization for Rare Disorders	AstraZeneca/Alexion $10,001-$50,000	1	Acadia Pharmaceuticals Inc., Alexion/AstraZeneca, Alnylam, BioCryst, BeiGene, Biogen, Boehringer Ingelheim, Certara, CSL Behring, Hoffmann-La Roche, Incyte Biosciences Canada, Innomar Strategies, Ipsen, Janssen, Jazz Pharmaceuticals, McKesson Specialty Health, Medunik Canada, Novartis, Novocure, Pfizer Canada, PTC Therapeutics, Recordati Rare Diseases, Roche, Rhythm Pharmaceuticals, Sanofi – Genz…	31	https://www.raredisorders.ca/cord-membership/partners/
semaglutide	Wegovy	Novo Nordisk Canada Inc.	Weight management	drugs used in diabetes	2022-03-24	2022-04-01	Do not reimburse	4	Gastrointestinal Society	Novo Nordisk >$50,000 (for 2021 support of our Inside Tract® newsletter, pamphlet on Obesity, and partial support of Obesity video); Novo Nordisk >$50,000 (for 2022 support of our Inside Tract® newsletter, pamphlet on Obesity, and partial support of Obesity video)	1	Takeda, Abbvie, Janssen, Bristol Myers Squibb, Amgen	5	https://badgut.org/wp-content/uploads/IBD-Patient-Journey-Report.pdf	Educational grants
									Obesity Canada and the Canadian Liver Foundation	Novo Nordisk >$50,000	1	Boehringer Ingelheim, Lilly, Novo Nordisk, Pfizer	4	https://obesitycanada.ca/partners/
									Diabetes Canada	Novo Nordisk >$400,000; Abbott $150,000-$399,999; AstraZeneca $150,000-$399,999; Janssen $150,000-$399,999; Medtronic $150,000-$399,999; Ascensia $50,000-$149,999; Lilly $50,000-$149,999; Insulet Corporation $50,000-$149,999; Sanofi $50,000-$149,999; Abbott $20,000-$49,999; Boehringer Ingelheim $20,000-$49,999; Dexcom $20,000-$49,999; Lifescan Canada $20,000-$49,999; Sanofi $20,000-$49,999; Taked…	15	$50,000-$149,999: Novo Nordisk, Sanofi, Abbott, Janssen, Johnson&Johnson; $20,000-$49,999: Insulet Canada, Boehringer Ingelheim, Ascensia, Novartis, Moderna, Eli Lilly	11	https://www.diabetes.ca/get-involved/corporate-partnerships/thank-you-to-our-partners	Support of 2023 Vascular Conference; Efforts in the areas of awareness, advocacy, public policy, education and camp
									Obesity Matters	Novo Nordisk $0-$5,000	1	none listed on website
setmelanotide	Imcivree	Rhythm Pharmaceuticals, Inc.	Bardet-Biedl syndrome	antiobesity preparations, excluding diet products	2023-03-22	2023-03-06	reimburse with clinical criteria and/or conditions	1	Bardet Biedl Syndrome Foundation	Rhythm Pharmaceuticals >$50,000	1	none listed on website
somapacitan	Sogroya	Novo Nordisk Canada Inc.	Growth Hormone Deficiency (GHD)	pituitary and hypothalamic hormones and analogues	2023-05-12	2023-05-09	Reimburse with clinical criteria and/or conditions	1	Canadian Organization for Rare Disorders	Novo Nordisk $0-$5,000	1	Acadia Pharmaceuticals Inc., Alexion/AstraZeneca, Alnylam, BioCryst, BeiGene, Biogen, Boehringer Ingelheim, Certara, CSL Behring, Hoffmann-La Roche, Incyte Biosciences Canada, Innomar Strategies, Ipsen, Janssen, Jazz Pharmaceuticals, McKesson Specialty Health, Medunik Canada, Novartis, Novocure, Pfizer Canada, PTC Therapeutics, Recordati Rare Diseases, Roche, Rhythm Pharmaceuticals, Sanofi – Genz…	31	https://www.raredisorders.ca/cord-membership/partners/
tebentafusp	Kimmtrak	Medison Canada	unresectable or metastatic uveal melanoma	antineoplastic agents	2022-05-05	2022-05-13	Reimburse with clinical criteria and/or conditions	1	Save Your Skin Foundation	No COI	0	Save Your Skin Foundation: Bristol Myers Squibb, Castle Biosciences, EMD Serono, GSK, Immunocore, Janssen, Roche, Merck, Novartis, Pfizer, Sanofi All.Can Canada: Amgen, AstraZeneca, Bristol Myers Squibb, Janssen, Roche, Merck, Novartis, Pfizer, Sanofi CONECTed: Amgen, AstraZeneca, Bristol Myers Squibb, GSK, Janssen, Merck, Novartis, Pfizer, Roche Ocumel Canada: Castle Biosciences, Immunocore	13	https://www.saveyourskin.ca/sponsors
tezepelumab	Tezspire	AstraZeneca Canada Inc.	Asthma	drugs for obstructive airway diseases	2022-04-29	2022-05-06	Reimburse with clinical criteria and/or conditions	2	Lung Health Foundation / Ontario Lung Association	AstraZeneca >$50,000	1	$400,000+: AstraZeneca $100,000-$399,999: Merck, Sanofi $50,000-$99,999: Pfizer, Jazz, Seqirus Canada, Novartis $10,000-$49,999: Bristol Myers Squibb, EMD Serono Under $10,000: Boehringer Ingelheim, Janssen, Teva	12	https://indd.adobe.com/view/0d33e205-b89f-4fac-acca-361cb6e3ca7f
									Asthma Canada	AstraZeneca >$50,000; Sanofi >$50,000; GSK >$50,000; Novartis $10,001-$50,000; Sanofi $10,001-$50,000; Pfizer >$50,000	6	AstraZeneca, GlaxoSmithKline, Novartis, Pfizer, Sanofi	5	https://asthma.ca/get-involved/our-partners/
tisagenlecleucel	Kymriah	Novartis Pharmaceuticals Canada Inc.	Relapsed or refractory follicular lymphoma	antineoplastic agents	2023-02-15	2023-01-20	Reimburse with clinical criteria and/or conditions	1	Lymphoma Canada	Gilead >$50,000; Novartis $10,001-$50,000; BMS $10,001-$50,000	3	General Sponsors: Abbvie, Amgen, AstraZeneca, BeiGene, Bristol Myers Squibb, Kite (Gilead), GlaxoSmithKline, (IMC), Janssen, Kyowa Kirin, Mallinckrodt, Merck, Novartis, Recordati, Roche, Sandoz, SeattleGenetics, Servier, Teva; National conference sponsors: Platinum sponsor: BeiGene; Gold sponsor: AstraZeneca, Mallinckrodt, Janssen; Silver sponsor: Abbvie, Kite; Bronze sponsor: Bristol Myers Squib…	20	https://www.lymphoma.ca/about-us/our-partners/; https://www.lymphoma.ca/wp-content/uploads/2024/06/20240626_AnnualReport_REVIEW5-6.pdf	Educational webinars; Support of National Conference; Francophone Conference
trastuzumab deruxtecan	Enhertu	AstraZeneca Canada Inc.	Metastatic HER2 positive breast cancer	antineoplastic agents	2022-04-06	2022-04-14	reimburse with clinical criteria and/or conditions	2	Canadian Breast Cancer Network	AstraZeneca >$50,000	1	Amgen, AstraZeneca, Bayer, Canexia, Daiichi-Sankyo, Gilead, GSK, Janssen, Knight, Lilly, Merck, Novartis, Pfizer, Roche, Seagen, Viatris	16	https://www.cbcn.ca/en/supporters
									Rethink Breast Cancer	AstraZeneca >$50,000; AstraZeneca >$50,000	1	Sustaining partners: AstraZeneca, Roche, Pfizer, Gilead Project partners: Seagen, Amgen, Eisai, Novartis, Lilly, Merck	10	http://rethinkbreastcancer.com/wp-content/uploads/2024/01/Impact-Report-2022-2023-Rethink-Breast-Cancer.pdf
trastuzumab deruxtecan	Enhertu	AstraZeneca Canada Inc.	unresectable or metastatic HER2-low breast cancer	antineoplastic agents	2023-01-04	2022-12-22	reimburse with clinical criteria and/or conditions	2	Rethink Breast Cancer	AstraZeneca >$50,000; AstraZeneca >$50,000; Daiichi Sankyo $10,001-$50,000	2	Sustaining partners: AstraZeneca, Roche, Pfizer, Gilead Project partners: Seagen, Amgen, Eisai, Novartis, Lilly, Merck	10	http://rethinkbreastcancer.com/wp-content/uploads/2024/01/Impact-Report-2022-2023-Rethink-Breast-Cancer.pdf
									Canadian Breast Cancer Network	AstraZeneca >$50,000	1	Amgen, AstraZeneca, Bayer, Canexia, Daiichi-Sankyo, Gilead, GSK, Janssen, Knight, Lilly, Merck, Novartis, Pfizer, Roche, Seagen, Viatris	16	https://www.cbcn.ca/en/supporters
treosulfan	Trecondyv	Medexus Pharmaceuticals Inc.	Conditioning treatment prior to stem cell transplantation for acute myeloid leukemia (AML) or myelodysplastic syndromes (MDS)	antineoplastic agents	2023-08-08	2023-07-28	Reimburse with clinical criteria and/or conditions	1	Leukemia & Lymphoma Society of Canada	No COI	0	Amgen, AstraZeneca, Daiichi-Sankyo	3	https://www.bloodcancers.ca/support-groups
trifluridine and tipiracil	Lonsurf	Taiho Pharma Canada, Inc.	Metastatic colorectal cancer	antineoplastic agents	2023-08-30	2023-08-25	Reimburse with clinical criteria and/or conditions	2	Colorectal Cancer Resource and Action Network	Taiho $10,001-$50,000	1	Amgen, Bayer, Merck, Seagen, Johnson&Johnson, AstraZeneca, Astellas, IMV, Incyte, BMS, Lilly, Eisai, Taiho, GSK, Novartis, Roche, Takeda, Pfizer, Natera, Boehringer Ingelheim	20	https://www.ccran.org
									Colorectal Cancer Canada	Abbvie $10,001-$50,000; Amgen >$50,000; AstraZeneca >$50,000; Bayer >$50,000; Boehringer Ingelheim >$50,000; Hoffmann-La Roche >$50,000; (IMC >$50,000); INCYTE $10,001-$50,000; Pfizer >$50,000; Janssen >$50,000; Taiho $10,001-$50,000; GSK >$50,000; Novartis $10,001-$50,000; Merck >$50,000; BMS >$50,000	14	Abbvie, Amgen, AstraZeneca, Bayer, Boehringer Ingelheim, GSK, Astellas, Incyte, Takeda, Daiichi-Sankyo, (IMC), Merck, Pfizer, Roche, Taiho, TermoFisher Scientific, Bristol Myers Squibb, Natera, Seagen, Janssen, Novartis, Oncopole	21	https://www.colorectalcancercanada.com/what-we-do/resources/
upadacitinib	Rinvoq	AbbVie	Ulcerative colitis	immunosuppressants	2022-05-03	2022-05-13	Reimburse with clinical criteria and/or conditions	2	Gastrointestinal Society	Abbvie $10,001-$50,000; Abbvie >$50,000; Abbvie >$50,000	1	Takeda, Abbvie, Janssen, Bristol Myers Squibb, Amgen	5	https://badgut.org/wp-content/uploads/IBD-Patient-Journey-Report.pdf	Educational grants
									Crohn’s and Colitis Canada	Abbvie >$50,000	1	none listed on website
upadacitinib	Rinvoq	AbbVie	ankylosing spondylitis	immunosuppressants	2022-10-31	2022-11-11	Reimburse with clinical criteria and/or conditions	5	Arthritis Consumer Experts	Abbvie (no amount listed)	1	Amgen Canada, Biocon, Biogen Canada, Celltrion Healthcare Canada, JAMP Pharma, Novartis Canada, Organon Canada, Pfizer Canada, Sandoz Canada, UCB Canada	10	https://www.jointhealth.org/about-principles.cfm?locale=en-CA
									VTE-COS Patient Partners	Abbvie $10,001-$50,000; GSK $0-$5,000; (IMS $0-$5,000); Janssen $0-$5,000; UCB $10,001-$50,000	4	Main Partners: Leo, Bristol Myers Squibb, Pfizer, Sanofi, Bayer Secondary Partners: Aniara Diagnostica, Alexion/AstraZeneca Rare Disease	7	https://www.canvector.ca/about/partners
									Arthritis Society Canada	Abbvie $10,001-$50,000; Amgen >$50,000; Boehringer Ingelheim $10,001-$50,000; BMS $10,001-$50,000; Eli Lilly $0-$5,000; (IMC $0-$5,000); J+J Shared Services $10,001-$50,000; Janssen $5,001-$10,000; Merck $10,001-$50,000; Novartis $0-$5,000; Pfizer >$50,000; Valeo $5,001-$10,000	11	Arthritis Champions: Abbvie, Pfizer Arthritis Partners: Lilly, Merck, Novartis, Organon, Amgen, Boehringer Ingelheim, Bristol Myers Squibb, (IMC), Janssen, Sanofi, UCB	12	https://arthritis.ca/about-us/partners
									CreakyJoints Canada	Abbvie $10,001-$50,000	1	none listed on website
									Canadian Spondyloarthritis Association	Abbvie >$50,000; Organon >$50,000; Pfizer >$50,000; Novartis >$50,000; UCB $10,001-$50,000; Amgen $10,001-$50,000; Janssen $10,001-$50,000	7	Abbvie, Amgen, Janssen, Organon, Pfizer, Novartis, UCB	7	https://sparthritis.ca/about/#whoweare
upadacitinib	Rinvoq	AbbVie	Crohns disease	immunosuppressants	2023-06-19	2023-05-09	Reimburse with clinical criteria and/or conditions	2	Gastrointestinal Society	Abbvie $>$50,000	1	Takeda, Abbvie, Janssen, Bristol Myers Squibb, Amgen	5	https://badgut.org/wp-content/uploads/IBD-Patient-Journey-Report.pdf	Educational grants
									Crohn’s and Colitis Canada	Abbvie >$50,000	1	none listed on website
vericiguat	Verquvo	Bayer Inc.	Heart failure	cardiac therapy	2022-10-28	2022-11-04	Reimburse with clinical criteria and/or conditions	1	HeartLife Foundation	BI >$50,000; AZ >$50,000; Novartis $10,001-$50,000; BMS $10,001-$50,000; Bayer $10,001-$50,000; Servier $5,001-$10,000	6	Boehringer Ingelheim, Lilly, Servier, AstraZeneca, Medtronic, Novartis, Bayer, Bristol Myers Squibb	8	https://heartlife.ca/partners/	Unrestricted educational grants
vutrisiran	Amvuttra	Alnylam Netherlands B.V.	Hereditary transthyretin mediated amyloidosis	other nervous system drugs	2023-07-18	2023-07-14	reimburse with clinical criteria and/or conditions	1	TTR Amyloidosis Canada	none declared (input didn't mention topic of COI)	0	none listed on website
zanubrutinib	Brukinsa	BeiGene Canada ULC	Chronic lymphocytic leukemia /small lymphocytic lymphoma	antineoplastic agents	2023-02-06	2023-02-10	reimburse with clinical criteria and/or conditions	2	Lymphoma Canada	BeiGene >$50,000; AstraZeneca >$50,000; Janssen >$50,000	3	General Sponsors: Abbvie, Amgen, AstraZeneca, BeiGene, Bristol Myers Squibb, Kite (Gilead), GlaxoSmithKline, (IMC), Janssen, Kyowa Kirin, Mallinckrodt, Merck, Novartis, Recordati, Roche, Sandoz, SeattleGenetics, Servier, Teva; National conference sponsors: Platinum sponsor: BeiGene; Gold sponsor: AstraZeneca, Mallinckrodt, Janssen; Silver sponsor: Abbvie, Kite; Bronze sponsor: Bristol Myers Squib…	20	https://www.lymphoma.ca/about-us/our-partners/; https://www.lymphoma.ca/wp-content/uploads/2024/06/20240626_AnnualReport_REVIEW5-6.pdf	Educational webinars; Support of National Conference; Francophone Conference
									CLL Canada	BeiGene amount not stated; AstraZeneca $0-$5,000; Janssen $0-$5,000	3	none listed on website
